# Supplementary material for: Phosphoproteomic analysis of anaplastic lymphoma kinase (ALK) downstream signaling pathways identifies signal transducer and activator of transcription 3 as a functional target of activated ALK in neuroblastoma cells
Source: FEBS J. 2013 Aug 22;280(21):5269–82. doi: 10.1111/febs.12453 (PMC3892176; doi:10.1111/febs.12453)
Supplement: Supplementary file 1 [file febs0280-5269-sd1.zip]

Archive with 1 entries (1 files):
- febs12453-sup-0002-FigS1-S3.pdf
